# Supplementary material for: First use of anatomical networks to study modularity and integration of heads, forelimbs and hindlimbs in abnormal anencephalic and cyclopic vs normal human development
Source: Sci Rep. 2019 May 24;9:7821. doi: 10.1038/s41598-019-44314-z (PMC6534581; doi:10.1038/s41598-019-44314-z)
Supplement: Supplementary file 1 — SI [file 41598_2019_44314_MOESM1_ESM.xlsx]

## Sheet: Anencephaly Head
	Frontal.Right	Frontal.Left	Zygomatic.Right	Zygomatic.Left	Maxilla.Right	Maxilla.Left	Nasal	Vomer	Ethmoid	Mandible.Right	Mandible.Left	Supraoccipital.Right	Supraoccipital.Left	Interparietal.Right	Interparietal.Left	Exooccipital.Right	Exooccipital.Left	Sphenoid.Right	Sphenoid.Left	Petrous.Temporal.Left	Frontalis.Right	Frontalis.Left	Auricularis.Superior.Left	Auricularis.Posterior.Left	Orbicularis.Oculi.Right	Orbicularis.Oculi.Left	Procerus	Orbicularis.Oris	Nasalis.Left	Levator.Labii.Superioris.Left	Zygomaticus.Major.Left	Zygomaticus.Minor.Left	Risorius.Left	Depressor.Anguli.Oris.Right	Depressor.Anguli.Oris.Left	Depressor.Labii.Inferioris.Right	Depressor.Labii.Inferioris.Left	Mentalis.Right	Mentalis.Left	Buccinator.Right	Buccinator.Left	Masseter.Right	Masseter.Left	Temporalis.Left	Platysma	Extra.Muscle.Over.Nose.Right	Strange.Muscle.Over.Nose.Left
Frontal.Right		1	1		1		1		1									1
Frontal.Left	1			1		1	1		1										1
Zygomatic.Right	1				1															1
Zygomatic.Left		1				1														1
Maxilla.Right	1		1				1	1	1
Maxilla.Left		1		1			1	1	1
Nasal	1	1			1	1			1
Vomer					1	1			1									1	1
Ethmoid	1	1			1	1	1	1										1	1
Mandible.Right											1
Mandible.Left										1										1
Supraoccipital.Right														1		1
Supraoccipital.Left															1		1
Interparietal.Right												1
Interparietal.Left													1						1
Exooccipital.Right												1						1
Exooccipital.Left													1						1
Sphenoid.Right	1							1	1							1
Sphenoid.Left		1						1	1						1		1
Petrous.Temporal.Left			1	1							1
Frontalis.Right
Frontalis.Left
Auricularis.Superior.Left								1
Auricularis.Posterior.Left
Orbicularis.Oculi.Right
Orbicularis.Oculi.Left
Procerus
Orbicularis.Oris																																	1	1	1
Nasalis.Left
Levator.Labii.Superioris.Left																															1	1
Zygomaticus.Major.Left																														1
Zygomaticus.Minor.Left																														1
Risorius.Left																												1							1
Depressor.Anguli.Oris.Right																												1
Depressor.Anguli.Oris.Left																												1					1												1
Depressor.Labii.Inferioris.Right
Depressor.Labii.Inferioris.Left
Mentalis.Right
Mentalis.Left
Buccinator.Right
Buccinator.Left
Masseter.Right
Masseter.Left
Temporalis.Left
Platysma																																			1
Extra.Muscle.Over.Nose.Right																																															1
Strange.Muscle.Over.Nose.Left																																														1

## Sheet: Anencephaly 2 Head #70
	Frontal.Right	Frontal.Left	Zygomatic.Right	Zygomatic.Left	Maxilla.Right	Maxilla.Left	Nasal	Vomer	Mandible.Right	Mandible.Left	Supraoccipital.Interparietal.Right	Supraoccipital.Interparietal.Left	Exooccipital.Right	Exooccipital.Left	Basioccipital	Parietal.Right	Parietal.Left	Sphenoid.Right	Sphenoid.Left	Temporal.Right	Temporal.Left	Ethmoid	Hyoid	Orbicularis.Oculi.Right	Orbicularis.Oculi.Left	Procerus	Orbicularis.Oris	Nasalis.Right	Nasalis.Left	Levator.Labii.Superioris.Right	Levator.Labii.Superioris.Left	Zygomaticus.Major.Left	Zygomaticus.Major.Right	Zygomaticus.Minor.Right	Zygomaticus.Minor.Left	Levator.Labii.Superioris.Alaeque.Nasi.Right	Levator.Labii.Superioris.Alaeque.Nasi.Left	Levator.Anguli.Oris.Right	Levator.Anguli.Oris.Left	Depressor.Anguli.Oris.Right	Depressor.Anguli.Oris.Left	Depressor.Labii.Inferioris.Right	Depressor.Labii.Inferioris.Left	Mentalis.Right	Mentalis.Left	Buccinator.Right	Buccinator.Left	Masseter.Right	Masseter.Left
Frontal.Right		1	1		1		1									1				1		1		1		1
Frontal.Left	1			1		1	1										1				1	1			1	1
Zygomatic.Right	1				1				1											1				1						1			1	1														1
Zygomatic.Left		1				1				1											1				1						1	1			1														1
Maxilla.Right	1		1			1	1	1														1		1			1			1			1	1		1		1		1						1
Maxilla.Left		1		1	1		1	1														1			1		1				1	1			1		1		1		1						1
Nasal	1	1			1	1																1						1	1							1	1
Vomer					1	1												1	1			1
Mandible.Right			1							1										1							1													1		1				1		1
Mandible.Left				1					1												1						1														1		1				1		1
Supraoccipital.Interparietal.Right													1					1
Supraoccipital.Interparietal.Left														1					1
Exooccipital.Right											1				1			1
Exooccipital.Left												1			1				1
Basioccipital													1	1				1	1
Parietal.Right	1																	1		1
Parietal.Left		1																	1		1
Sphenoid.Right								1			1		1		1	1				1		1
Sphenoid.Left								1				1		1	1		1				1	1
Temporal.Right	1		1						1							1		1
Temporal.Left		1		1						1							1		1
Ethmoid	1	1			1	1	1	1										1	1
Hyoid
Orbicularis.Oculi.Right	1		1		1																									1			1	1				1
Orbicularis.Oculi.Left		1		1		1																									1	1			1				1
Procerus	1	1
Orbicularis.Oris					1	1			1	1																				1	1	1	1	1	1					1	1
Nasalis.Right							1
Nasalis.Left							1
Levator.Labii.Superioris.Right			1		1																			1			1									1
Levator.Labii.Superioris.Left				1		1																			1		1										1
Zygomaticus.Major.Left				1		1																			1		1								1				1
Zygomaticus.Major.Right			1		1																			1			1							1				1
Zygomaticus.Minor.Right			1		1																			1			1						1					1
Zygomaticus.Minor.Left				1		1																			1		1					1							1
Levator.Labii.Superioris.Alaeque.Nasi.Right					1		1																							1
Levator.Labii.Superioris.Alaeque.Nasi.Left						1	1																								1
Levator.Anguli.Oris.Right					1																			1									1	1
Levator.Anguli.Oris.Left						1																			1							1			1
Depressor.Anguli.Oris.Right					1				1																		1															1
Depressor.Anguli.Oris.Left						1				1																	1																1
Depressor.Labii.Inferioris.Right									1																															1				1
Depressor.Labii.Inferioris.Left										1																															1				1
Mentalis.Right																																										1			1
Mentalis.Left																																											1	1
Buccinator.Right					1				1
Buccinator.Left						1				1
Masseter.Right			1						1
Masseter.Left				1						1
Temporalis.Right			1						1											1
Temporalis.Left				1						1											1
Platysma									1	1																														1	1	1	1	1	1
Digastricus.Anterior.Left										1
Digastricus.Anterior.Right									1
Digastricus.Posterior.Left																					1		1
Digastricus.Posterior.Right																				1			1
Mylohyoideus.Left										1													1
Mylohyoideus.Right									1														1
Stylohyoideus.Left																					1		1
Stylohyoideus.Right																				1			1
Trapezius.Left												1
Trapezius.Right											1
Sternocleidomastoideus.Left																					1
Sternocleidomastoideus.Right																				1
Geniohyoideus.Left										1													1
Geniohyoideus.Right									1														1
Genioglossus.Left										1
Genioglossus.Right									1
Hyoglossus.Left																							1
Hyoglossus.Right																							1
Styloglossus.Left																					1
Styloglossus.Right																				1
[truncated: 23 more columns]

## Sheet: T18 Cyclopic Head
	Occipital	Lateral.Occipital.Left	Lateral.Occipital.Right	Occipital.Plane	Parietal.Left	Parietal.Right	Temporal.Left	Temporal.Right	Zygomatic.Left	Zygomatic.Right	Frontal	Fused.Central.Bone	Mandible	Sphenoid	Inferior.Oblique.Left	Inferior.Oblique.Right	Superior.Rectus.Left	Superior.Rectus.Right	Inferior.Rectus.Single	Lateral.Rectus.Left	Lateral.Rectus.Right	Platysma.Myoides.Left	Platysma.Myoides.Right	Occipitalis.Left	Occipitalis.Right	Auricularis.Posterior.Left	Auricularis.Posterior.Right	Risorius.Left	Risorius.Right	Zygomaticus.Major.Left	Zygomaticus.Major.Right	Zygomaticus.Minor.Left	Zygomaticus.Minor.Right	Frontalis.Left	Frontalis.Right	Temporoparietalis.Left	Temporoparietalis.Right	Auricularis.Superior.Left	Auricularis.Superior.Right	Orbicularis.Oculi.Left	Orbicularis.Oculi.Right	Levator.Labii.Superioris.Alaeque.Nasi.Left	Levator.Labii.Superioris.Alaeque.Nasi.Right	Buccinatorius.Left	Buccinatorius.Right	Levator.Labii.Superioris.Left	Levator.Labii.Superioris.Right	Nasalis.Left	Nasalis.Right
Occipital		1	1									1		1
Lateral.Occipital.Left	1			1			1
Lateral.Occipital.Right	1			1				1
Occipital.Plane		1	1		1	1	1	1																1	1
Parietal.Left				1		1	1				1
Parietal.Right				1	1			1			1
Temporal.Left		1		1	1				1			1	1	1										1		1
Temporal.Right			1	1		1				1		1	1	1											1		1
Zygomatic.Left							1				1	1		1																1		1
Zygomatic.Right								1			1	1		1																	1		1
Frontal					1	1			1	1		1		1																										1	1
Fused.Central.Bone	1						1	1	1	1	1				1	1	1	1	1	1	1									1	1	1	1							1	1	1	1	1	1	1	1	1	1
Mandible							1	1														1	1																					1	1
Sphenoid	1						1	1	1	1	1						1	1	1	1	1
Inferior.Oblique.Left												1				1				1
Inferior.Oblique.Right												1			1						1
Superior.Rectus.Left												1		1
Superior.Rectus.Right												1		1
Inferior.Rectus.Single												1		1
Lateral.Rectus.Left												1		1	1
Lateral.Rectus.Right												1		1		1
Platysma.Myoides.Left													1															1		1
Platysma.Myoides.Right													1																1		1
Occipitalis.Left				1			1																		1									1
Occipitalis.Right				1				1																1											1
Auricularis.Posterior.Left							1
Auricularis.Posterior.Right								1
Risorius.Left																						1
Risorius.Right																							1
Zygomaticus.Major.Left									1			1										1
Zygomaticus.Major.Right										1		1											1
Zygomaticus.Minor.Left									1			1																												1
Zygomaticus.Minor.Right										1		1																													1
Frontalis.Left																								1											1					1
Frontalis.Right																									1									1							1
Temporoparietalis.Left																																						1
Temporoparietalis.Right																																							1
Auricularis.Superior.Left																																				1
Auricularis.Superior.Right																																					1
Orbicularis.Oculi.Left											1	1																				1		1
Orbicularis.Oculi.Right											1	1																					1		1
Levator.Labii.Superioris.Alaeque.Nasi.Left												1																																		1
Levator.Labii.Superioris.Alaeque.Nasi.Right												1																																			1
Buccinatorius.Left												1	1
Buccinatorius.Right												1	1
Levator.Labii.Superioris.Left												1																														1
Levator.Labii.Superioris.Right												1																															1
Nasalis.Left												1
Nasalis.Right												1
Depressor.Septi.Nasi.Left												1																																				1
Depressor.Septi.Nasi.Right												1																																					1
Levator.Anguli.Oris.Facialis.Left												1
Levator.Anguli.Oris.Facialis.Right												1
Orbicularis.Oris.Left												1	1									1						1		1		1										1		1		1		1
Orbicularis.Oris.Right												1	1										1						1		1		1										1		1		1		1
Depressor.Labii.Inferioris.Left													1									1
Depressor.Labii.Inferioris.Right													1										1
Depressor.Anguli.Oris.Left													1									1
Depressor.Anguli.Oris.Right													1										1
Mentalis.Left													1
Mentalis.Right													1
Mylohyoideus.Left													1
Mylohyoideus.Right													1
Digastricus.Anterior.Left													1
Digastricus.Anterior.Right													1
Masseter.Left							1		1				1
Masseter.Right								1		1			1
Temporalis.Main.Body.Left					1		1				1		1	1
Temporalis.Main.Body.Right						1		1			1		1	1
Pterygoideus.Lateralis.Pars.Superior.Left												1	1	1
Pterygoideus.Lateralis.Pars.Superior.Right												1	1	1
Pterygoideus.Lateralis.Pars.Inferior.Left												1	1	1
Pterygoideus.Lateralis.Pars.Inferior.Right												1	1	1
Pterygoideus.Medialis.Left												1	1	1
Pterygoideus.Medialis.Right												1	1	1
Stylohyoideus.Left							1
Stylohyoideus.Right								1
Digastricus.Posterior.Left							1
Digastricus.Posterior.Right								1
Stylopharyngeus.Left							1
Stylopharyngeus.Right								1
Trapezius.Left				1
Trapezius.Right				1
Sternocleidomastoideus.Left				1			1
Sternocleidomastoideus.Right				1				1
Geniohyoideus.Left													1
Geniohyoideus.Right													1
Genioglossus.Left													1
Genioglossus.Right													1
Hyoglossus.Left
Hyoglossus.Right
Styloglossus.Left							1
Styloglossus.Right								1
[truncated: 44 more columns]

## Sheet: Normal 7-months head & neck
	Occipital	Lateral.Occipital.Left	Lateral.Occipital.Right	Occipital.Plane	Parietal.Left	Parietal.Right	Temporal.Left	Temporal.Right	Sphenoid	Zygomatic.Left	Zygomatic.Right	Frontal.Left	Frontal.Right	Ethmoid	Nasal.Left	Nasal.Right	Maxilla.Left	Maxilla.Right	Lacrimal.Left	Lacrimal.Right	Palatine.Left	Palatine.Right	Nasal.Concha.Left	Nasal.Concha.Right	Vomer	Mandible.Left	Mandible.Right	Levator.Palpebrae.Superioris.Left	Levator.Palpebrae.Superioris.Right	Superior.Oblique.Left	Superior.Oblique.Right	Inferior.Oblique.Left	Inferior.Oblique.Right	Superior.Rectus.Left	Superior.Rectus.Right	Inferior.Rectus.Left	Inferior.Rectus.Right	Medial.Rectus.Left	Medial.Rectus.Right	Lateral.Rectus.Left	Lateral.Rectus.Right	Platysma.Myoides.Left	Platysma.Myoides.Right	Occipitalis.Left	Occipitalis.Right	Auricularis.Posterior.Left	Auricularis.Posterior.Right	Risorius.Left	Risorius.Right
Occipital		1	1						1
Lateral.Occipital.Left	1			1			1
Lateral.Occipital.Right	1			1				1
Occipital.Plane		1	1		1	1	1	1																																				1	1
Parietal.Left				1		1	1		1			1
Parietal.Right				1	1			1	1				1
Temporal.Left		1		1	1				1	1																1																		1		1
Temporal.Right			1	1		1			1		1																1																		1		1
Sphenoid	1				1	1	1	1		1	1	1	1	1							1	1			1			1	1	1	1			1	1	1	1	1	1	1	1
Zygomatic.Left							1		1			1					1
Zygomatic.Right								1	1				1					1
Frontal.Left					1				1	1			1	1	1		1		1
Frontal.Right						1			1		1	1		1		1		1		1
Ethmoid									1			1	1		1	1	1	1	1	1	1	1	1	1	1
Nasal.Left												1		1		1	1
Nasal.Right													1	1	1			1
Maxilla.Left										1		1		1	1			1	1		1		1		1							1
Maxilla.Right											1		1	1		1	1			1		1		1	1								1
Lacrimal.Left												1		1			1						1
Lacrimal.Right													1	1				1						1
Palatine.Left									1					1			1					1	1		1
Palatine.Right									1					1				1			1			1	1
Nasal.Concha.Left														1			1		1		1
Nasal.Concha.Right														1				1		1		1
Vomer									1					1			1	1			1	1
Mandible.Left							1																				1															1
Mandible.Right								1																		1																	1
Levator.Palpebrae.Superioris.Left									1
Levator.Palpebrae.Superioris.Right									1
Superior.Oblique.Left									1
Superior.Oblique.Right									1
Inferior.Oblique.Left																	1
Inferior.Oblique.Right																		1
Superior.Rectus.Left									1
Superior.Rectus.Right									1
Inferior.Rectus.Left									1
Inferior.Rectus.Right									1
Medial.Rectus.Left									1
Medial.Rectus.Right									1
Lateral.Rectus.Left									1
Lateral.Rectus.Right									1
Platysma.Myoides.Left																										1																						1
Platysma.Myoides.Right																											1																						1
Occipitalis.Left				1			1																																						1
Occipitalis.Right				1				1																																				1
Auricularis.Posterior.Left							1
Auricularis.Posterior.Right								1
Risorius.Left																																										1
Risorius.Right																																											1
Zygomaticus.Major.Left										1
Zygomaticus.Major.Right											1
Zygomaticus.Minor.Left										1
Zygomaticus.Minor.Right											1
Frontalis.Left																																												1
Frontalis.Right																																													1
Temporoparietalis.Left
Temporoparietalis.Right
Auricularis.Superior.Left
Auricularis.Superior.Right
Orbicularis.Oculi.Left												1							1
Orbicularis.Oculi.Right													1							1
Depressor.Supercilii.Left																	1
Depressor.Supercilii.Right																		1
Corrugator.Supercilii.Left												1
Corrugator.Supercilii.Right													1
Levator.Labii.Superioris.Alaeque.Nasi.Left																	1
Levator.Labii.Superioris.Alaeque.Nasi.Right																		1
Procerus.Left															1
Procerus.Right																1
Buccinatorius.Left																	1									1
Buccinatorius.Right																		1									1
Levator.Labii.Superioris.Left																	1
Levator.Labii.Superioris.Right																		1
Nasalis.Left															1		1
Nasalis.Right																1		1
Depressor.Septi.Nasi.Left																	1
Depressor.Septi.Nasi.Right																		1
Levator.Anguli.Oris.Facialis.Left																	1
Levator.Anguli.Oris.Facialis.Right																		1
Orbicularis.Oris.Left																	1									1																1						1
Orbicularis.Oris.Right																		1									1																1						1
Depressor.Labii.Inferioris.Left																										1																1
Depressor.Labii.Inferioris.Right																											1																1
Depressor.Anguli.Oris.Left																										1																1
Depressor.Anguli.Oris.Right																											1																1
Mentalis.Left																										1
Mentalis.Right																											1
Mylohyoideus.Left																										1
Mylohyoideus.Right																											1
Digastricus.Anterior.Left																										1
Digastricus.Anterior.Right																											1
Masseter.Left							1			1																1
Masseter.Right								1			1																1
Temporalis.Main.Body.Left					1		1		1			1														1
Temporalis.Main.Body.Right						1		1	1				1														1
Pterygoideus.Lateralis.Pars.Superior.Left									1																	1
Pterygoideus.Lateralis.Pars.Superior.Right									1																		1
Pterygoideus.Lateralis.Pars.Inferior.Left									1																	1
Pterygoideus.Lateralis.Pars.Inferior.Right									1																		1
Pterygoideus.Medialis.Left									1								1				1					1
Pterygoideus.Medialis.Right									1									1				1					1
Stylohyoideus.Left							1
Stylohyoideus.Right								1
Digastricus.Posterior.Left							1
Digastricus.Posterior.Right								1
Stylopharyngeus.Left							1
Stylopharyngeus.Right								1
Trapezius.Left				1
Trapezius.Right				1
Sternocleidomastoideus.Left				1			1
Sternocleidomastoideus.Right				1				1
Geniohyoideus.Left																										1
Geniohyoideus.Right																											1
Genioglossus.Left																										1
Genioglossus.Right																											1
Hyoglossus.Left
Hyoglossus.Right
Styloglossus.Left							1
Styloglossus.Right								1
[truncated: 70 more columns]

## Sheet: Newborn Head
	Occipital	Lateral.Occipital.Left	Lateral.Occipital.Right	Occipital.Plane	Parietal.Left	Parietal.Right	Temporal.Left	Temporal.Right	Sphenoid	Zygomatic.Left	Zygomatic.Right	Frontal.Left	Frontal.Right	Ethmoid	Nasal.Left	Nasal.Right	Maxilla.Left	Maxilla.Right	Lacrimal.Left	Lacrimal.Right	Palatine.Left	Palatine.Right	Nasal.Concha.Left	Nasal.Concha.Right	Vomer	Mandible.Left	Mandible.Right	Levator.Palpebrae.Superioris.Left	Levator.Palpebrae.Superioris.Right	Superior.Oblique.Left	Superior.Oblique.Right	Inferior.Oblique.Left	Inferior.Oblique.Right	Superior.Rectus.Left	Superior.Rectus.Right	Inferior.Rectus.Left	Inferior.Rectus.Right	Medial.Rectus.Left	Medial.Rectus.Right	Lateral.Rectus.Left	Lateral.Rectus.Right	Platysma.Myoides.Left	Platsma.Myoides.Right	Occipitalis.Left	Occipitalis.Right	Auricularis.Posterior.Left	Auricularis.Posterior.Right	Risorius.Left	Risorius.Right
Occipital		1	1						1
Lateral.Occipital.Left	1			1			1
Lateral.Occipital.Right	1			1				1
Occipital.Plane		1	1		1	1	1	1																																				1	1
Parietal.Left				1		1	1		1			1
Parietal.Right				1	1			1	1				1
Temporal.Left		1		1	1				1	1																1																		1		1
Temporal.Right			1	1		1			1		1																1																		1		1
Sphenoid	1				1	1	1	1		1	1	1	1	1							1	1			1			1	1	1	1			1	1	1	1	1	1	1	1
Zygomatic.Left							1		1			1					1
Zygomatic.Right								1	1				1					1
Frontal.Left					1				1	1			1	1	1		1		1
Frontal.Right						1			1		1	1		1		1		1		1
Ethmoid									1			1	1		1	1	1	1	1	1	1	1	1	1	1
Nasal.Left												1		1		1	1
Nasal.Right													1	1	1			1
Maxilla.Left										1		1		1	1			1	1		1		1		1							1
Maxilla.Right											1		1	1		1	1			1		1		1	1								1
Lacrimal.Left												1		1			1						1
Lacrimal.Right													1	1				1						1
Palatine.Left									1					1			1					1	1		1
Palatine.Right									1					1				1			1			1	1
Nasal.Concha.Left														1			1		1		1
Nasal.Concha.Right														1				1		1		1
Vomer									1					1			1	1			1	1
Mandible.Left							1																				1															1
Mandible.Right								1																		1																	1
Levator.Palpebrae.Superioris.Left									1
Levator.Palpebrae.Superioris.Right									1
Superior.Oblique.Left									1
Superior.Oblique.Right									1
Inferior.Oblique.Left																	1
Inferior.Oblique.Right																		1
Superior.Rectus.Left									1
Superior.Rectus.Right									1
Inferior.Rectus.Left									1
Inferior.Rectus.Right									1
Medial.Rectus.Left									1
Medial.Rectus.Right									1
Lateral.Rectus.Left									1
Lateral.Rectus.Right									1
Platsma.Myoides.Left																										1																						1
Platsma.Myoides.Right																											1																						1
Occipitalis.Left				1			1																																						1
Occipitalis.Right				1				1																																				1
Auricularis.Posterior.Left							1
Auricularis.Posterior.Right								1
Risorius.Left																																										1
Risorius.Right																																											1
Zygomaticus.Major.Left										1
Zygomaticus.Major.Right											1
Zygomaticus.Minor.Left										1
Zygomaticus.Minor.Right											1
Frontalis.Left																																												1
Frontalis.Right																																													1
Temporoparietalis.Left
Temporoparietalis.Right
Auricularis.Superior.Left
Auricularis.Superior.Right
Orbicularis.Oculi.Left												1							1
Orbicularis.Oculi.Right													1							1
Depressor.Supercilii.Left																	1
Depressor.Supercilii.Right																		1
Corrugator.Supercilii.Left												1
Corrugator.Supercilii.Right													1
Levator.Labii.Superioris.Alaeque.Nasi.Left																	1
Levator.Labii.Superioris.Alaeque.Nasi.Right																		1
Procerus.Left															1
Procerus.Right																1
Buccinatorius.Left																	1									1
Buccinatorius.Right																		1									1
Levator.Labii.Superioris.Left																	1
Levator.Labii.Superioris.Right																		1
Nasalis.Left															1		1
Nasalis.Right																1		1
Depressor.Septi.Nasi.Left																	1
Depressor.Septi.Nasi.Right																		1
Levator.Anguli.Oris.Facialis.Left																	1
Levator.Anguli.Oris.Facialis.Right																		1
Orbicularis.Oris.Left																	1									1																1						1
Orbicularis.Oris.Right																		1									1																1						1
Depressor.Labii.Inferioris.Left																										1																1
Depressor.Labii.Inferioris.Right																											1																1
Depressor.Anguli.Oris.Left																										1																1
Depressor.Anguli.Oris.Right																											1																1
Mentalis.Left																										1
Mentalis.Right																											1
Mylohyoideus.Left																										1
Mylohyoideus.Right																											1
Digastricus.Anterior.Left																										1
Digastricus.Anterior.Right																											1
Masseter.Left							1			1																1
Masseter.Right								1			1																1
Temporalis.Main.Body.Left					1		1		1			1														1
Temporalis.Main.Body.Right						1		1	1				1														1
Pterygoideus.Lateralis.Pars.Superior.Left									1																	1
Pterygoideus.Lateralis.Pars.Superior.Right									1																		1
Pterygoideus.Lateralis.Pars.Inferior.Left									1																	1
Pterygoideus.Lateralis.Pars.Inferior.Right									1																		1
Pterygoideus.Medialis.Left									1								1				1					1
Pterygoideus.Medialis.Right									1									1				1					1
Stylohyoideus.Left							1
Stylohyoideus.Right								1
Digastricus.Posterior.Left							1
Digastricus.Posterior.Right								1
Stylopharyngeus.Left							1
Stylopharyngeus.Right								1
Trapezius.Left				1
Trapezius.Right				1
Sternocleidomastoideus.Left				1			1
Sternocleidomastoideus.Right				1				1
Geniohyoideus.Left																										1
Geniohyoideus.Right																											1
Genioglossus.Left																										1
Genioglossus.Right																											1
Hyoglossus.Left
Hyoglossus.Right
Styloglossus.Left							1
Styloglossus.Right								1
[truncated: 70 more columns]

## Sheet: Adult Head
	Occipital	Parietal.Left	Parietal.Right	Temporal.Left	Temporal.Right	Sphenoid	Zygomatic.Left	Zygomatic.Right	Frontal	Ethmoid	Nasal.Left	Nasal.Right	Maxilla.Left	Maxilla.Right	Lacrimal.Left	Lacrimal.Right	Palatine.Left	Palatine.Right	Nasal.Concha.Left	Nasal.Concha.Right	Vomer	Mandible	Hyoid.Bone	Thyroid.Cartilage	Arytenoid.Left	Arytenoid.Right	Cricoid.Cartilage	Sternum	Clavicle.Left	Clavicle.Right	Scapula.Left	Scapula.Right	Vertebrae	Tensor.Tympani.Left	Tensor.Tympani.Right	Stapedius.Left	Stapedius.Right	Levator.Palpebrae.Superioris.Left	Levator.Palpebrae.Superioris.Right	Superior.Oblique.Left	Superior.Oblique.Right	Inferior.Oblique.Left	Inferior.Oblique.Right	Superior.Rectus.Left	Superior.Rectus.Right	Inferior.Rectus.Left	Inferior.Rectus.Right	Medial.Rectus.Left	Medial.Rectus.Right
Occipital		1	1	1	1	1																											1
Parietal.Left	1		1	1		1			1
Parietal.Right	1	1			1	1			1
Temporal.Left	1	1				1	1															1												1		1
Temporal.Right	1		1			1		1														1													1		1
Sphenoid	1	1	1	1	1		1	1	1	1							1	1			1													1	1			1	1	1	1			1	1	1	1	1	1
Zygomatic.Left				1		1			1				1
Zygomatic.Right					1	1			1					1
Frontal		1	1			1	1	1		1	1	1	1	1	1	1
Ethmoid						1			1		1	1	1	1	1	1	1	1	1	1	1
Nasal.Left									1	1		1	1
Nasal.Right									1	1	1			1
Maxilla.Left							1		1	1	1			1	1		1		1		1																					1
Maxilla.Right								1	1	1		1	1			1		1		1	1																						1
Lacrimal.Left									1	1			1						1
Lacrimal.Right									1	1				1						1
Palatine.Left						1				1			1					1	1		1
Palatine.Right						1				1				1			1			1	1
Nasal.Concha.Left										1			1		1		1
Nasal.Concha.Right										1				1		1		1
Vomer						1				1			1	1			1	1
Mandible				1	1
Hyoid.Bone
Thyroid.Cartilage																									1	1	1
Arytenoid.Left																								1
Arytenoid.Right																								1
Cricoid.Cartilage																								1
Sternum																													1	1
Clavicle.Left																												1			1
Clavicle.Right																												1				1
Scapula.Left																													1
Scapula.Right																														1
Vertebrae	1
Tensor.Tympani.Left				1		1
Tensor.Tympani.Right					1	1
Stapedius.Left				1
Stapedius.Right					1
Levator.Palpebrae.Superioris.Left						1
Levator.Palpebrae.Superioris.Right						1
Superior.Oblique.Left						1
Superior.Oblique.Right						1
Inferior.Oblique.Left													1
Inferior.Oblique.Right														1
Superior.Rectus.Left						1
Superior.Rectus.Right						1
Inferior.Rectus.Left						1
Inferior.Rectus.Right						1
Medial.Rectus.Left						1
Medial.Rectus.Right						1
Lateral.Rectus.Left						1
Lateral.Rectus.Right						1
Platsma.Myoides.Left																						1
Platsma.Myoides.Right																						1
Occipitalis.Left	1			1
Occipitalis.Right	1				1
Auricularis.Posterior.Left				1
Auricularis.Posterior.Right					1
Risorius.Left
Risorius.Right
Zygomaticus.Major.Left							1
Zygomaticus.Major.Right								1
Zygomaticus.Minor.Left							1
Zygomaticus.Minor.Right								1
Frontalis.Left
Frontalis.Right
Temporoparietalis.Left
Temporoparietalis.Right
Auricularis.Anterior.Left
Auricularis.Anterior.Right
Auricularis.Superior.Left
Auricularis.Superior.Right
Orbicularis.Oculi.Left									1						1
Orbicularis.Oculi.Right									1							1
Depressor.Supercilii.Left													1
Depressor.Supercilii.Right														1
Corrugator.Supercilii.Left									1
Corrugator.Supercilii.Right									1
Levator.Labii.Superioris.Alaeque.Nasi.Left											1		1
Levator.Labii.Superioris.Alaeque.Nasi.Right												1		1
Procerus.Left											1
Procerus.Right												1
Buccinatorius.Left													1									1
Buccinatorius.Right														1								1
Levator.Labii.Superioris.Left													1
Levator.Labii.Superioris.Right														1
Nasalis.Left											1		1
Nasalis.Right												1		1
Depressor.Septi.Nasi.Left													1
Depressor.Septi.Nasi.Right														1
Levator.Anguli.Oris.Facialis.Left													1
Levator.Anguli.Oris.Facialis.Right														1
Orbicularis.Oris.Left													1									1
Orbicularis.Oris.Right														1								1
Depressor.Labii.Inferioris.Left																						1
Depressor.Labii.Inferioris.Right																						1
Depressor.Anguli.Oris.Left																						1
Depressor.Anguli.Oris.Right																						1
Mentalis.Left																						1
Mentalis.Right																						1
Mylohyoideus.Left																						1	1
Mylohyoideus.Right																						1	1
Digastricus.Anterior.Left																						1
Digastricus.Anterior.Right																						1
Tensor.Veli.Palatini.Left						1											1
Tensor.Veli.Palatini.Right						1												1
Masseter.Left				1			1															1
Masseter.Right					1			1														1
Temporalis.Main.Body.Left		1		1		1			1													1
Temporalis.Main.Body.Right			1		1	1			1													1
Pterygoideus.Lateralis.Pars.Superior.Left						1																1
Pterygoideus.Lateralis.Pars.Superior.Right						1																1
Pterygoideus.Lateralis.Pars.Inferior.Left						1																1
Pterygoideus.Lateralis.Pars.Inferior.Right						1																1
Pterygoideus.Medialis.Left						1							1				1					1
Pterygoideus.Medialis.Right						1								1				1				1
Stylohyoideus.Left				1																			1
Stylohyoideus.Right					1																		1
Digastricus.Posterior.Left				1																			1
Digastricus.Posterior.Right					1																		1
Stylopharyngeus.Left				1																				1
Stylopharyngeus.Right					1																			1
Trapezius.Left	1																												1		1		1
Trapezius.Right	1																													1		1	1
Sternocleidomastoideus.Left	1			1																								1	1
Sternocleidomastoideus.Right	1				1																							1		1
Constrictor.Pharyngis.Medius.Left																							1
Constrictor.Pharyngis.Medius.Right																							1
Constrictor.Pharyngis.Inferior.Left																								1			1
Constrictor.Pharyngis.Inferior.Right																								1			1
Cricothyroideus.Left																								1			1
Cricothyroideus.Right																								1			1
Constrictor.Pharyngis.Superior.Left	1					1																1
Constrictor.Pharyngis.Superior.Right	1					1																1
Palatopharyngeus.Left																	1							1
Palatopharyngeus.Right																		1						1
Levator.Veli.Palatini.Left				1													1
Levator.Veli.Palatini.Right					1													1
Salpingopharyngeus.Left																								1
Salpingopharyngeus.Right																								1
Thyroarytenoideus.Left																								1	1
Thyroarytenoideus.Right																								1		1
Cricoarytenoideus.Lateralis.Left																									1		1
Cricoarytenoideus.Lateralis.Right																										1	1
Arytenoideus.Transversus																									1	1
Arytenoideus.Obliquus																									1	1
Cricoarytenoideus.Posterior.Left																									1		1
Cricoarytenoideus.Posterior.Right																										1	1
Geniohyoideus.Left																						1	1
Geniohyoideus.Right																						1	1
Genioglossus.Left																						1	1
Genioglossus.Right																						1	1
Hyoglossus.Left																							1
Hyoglossus.Right																							1
Styloglossus.Left				1
Styloglossus.Right					1
Palatoglossus.Left																	1
Palatoglossus.Right																		1
Sternohyoideus.Left																							1					1
Sternohyoideus.Right																							1					1
Omohyoideus.Pars.Superior.Left																							1
Omohyoideus.Pars.Superior.Right																							1
Omohyoideus.Pars.Inferior.Left																															1
Omohyoideus.Pars.Inferior.Right																																1
Sternothryroideus.Left																								1				1
Sternothryroideus.Right																								1				1
Thyrohyoideus.Left																							1	1
Thyrohyoideus.Right																							1	1
[truncated: 118 more columns]

## Sheet: Anencephaly Forelimb Left
	Head	Vertebrae	Scapula	Sternum	Clavicle	Ribs	Humerus	Ulna	Radius	Scaphoid	Lunate	Triquetrum	Pisiform	Trapezium	Trapezoid	Capitate	Hamate	Metacarpal.1	Metacarpal.2	Metacarpal.3	Metacarpal.4	Metacarpal.5	Proximal.Phalanx.1	Proximal.Phalanx.2	Proximal.Phalanx.3	Proximal.Phalanx.4	Proximal.Phalanx.5	Middle.Phalanx.2	Middle.Phalanx.3	Middle.Phalanx.4	Middle.Phalanx.5	Distal.Phalanx.1	Distal.Phalanx.2	Distal.Phalanx.3	Distal.Phalanx.4	Distal.Phalanx.5	Pectoralis.Major	Pectoralis.Minor	Extra.Muscle	Deltoid	Trapezius	Supraspinatus	Infraspinatus	Teres.Minor	Teres.Major	Latissimus.Dorsi	Rhomboid.Major	Rhomboid.Minor	Biceps.Brachii
Head																																									1
Vertebrae						1																																								1	1	1
Scapula					1		1																															1		1	1	1	1	1	1		1	1	1
Sternum					1	1																															1
Clavicle			1	1																																	1			1
Ribs		1		1																																	1	1
Humerus			1					1	1																												1			1		1	1	1	1	1
Ulna							1		1
Radius							1	1		1	1																																						1
Scaphoid									1		1			1	1	1
Lunate									1	1		1				1
Triquetrum											1		1			1	1
Pisiform												1
Trapezium										1					1	1		1	1
Trapezoid										1				1		1			1
Capitate										1	1	1		1	1		1			1
Hamate												1				1					1	1
Metacarpal.1														1									1
Metacarpal.2														1	1					1				1
Metacarpal.3																1			1		1				1
Metacarpal.4																	1			1		1				1
Metacarpal.5																	1				1						1
Proximal.Phalanx.1																		1														1
Proximal.Phalanx.2																			1									1
Proximal.Phalanx.3																				1									1
Proximal.Phalanx.4																					1									1
Proximal.Phalanx.5																						1									1
Middle.Phalanx.2																								1									1
Middle.Phalanx.3																									1									1
Middle.Phalanx.4																										1									1
Middle.Phalanx.5																											1									1
Distal.Phalanx.1																							1
Distal.Phalanx.2																												1
Distal.Phalanx.3																													1
Distal.Phalanx.4																														1
Distal.Phalanx.5																															1
Pectoralis.Major				1	1	1	1																															1	1	1
Pectoralis.Minor			1			1																															1
Extra.Muscle																																					1
Deltoid			1		1		1																														1
Trapezius	1		1
Supraspinatus			1				1
Infraspinatus			1				1																																					1
Teres.Minor			1				1																																				1
Teres.Major			1				1
Latissimus.Dorsi		1					1
Rhomboid.Major		1	1																																													1
Rhomboid.Minor		1	1																																												1
Biceps.Brachii			1						1
Coracobrachialis			1				1																																										1
Brachialis							1	1
Triceps.Brachii			1				1	1																																1					1	1
Pronator.Teres							1		1
Flexor.Carpi.Radialis							1								1
Flexor.Carpi.Ulnaris							1	1					1
Flexor.Digitorum.Superficialis							1																					1	1	1
Flexor.Digitorum.Profundus								1																									1	1	1	1
Flexor.Pollicis.Longus									1														1									1
Pronator.Quadratus								1	1
Brachioradialis							1		1									1
Extensor.Carpi.Radialis.Longus							1												1
Extensor.Carpi.Radialis.Brevis							1													1
Extensor.Digitorum							1																					1	1	1	1		1	1	1	1
Extensor.Digiti.Minimi							1																								1					1
Extensor.Carpi.Ulnaris							1															1
Abductor.Pollicis.Longus
Extensor.Pollicis.Brevis
Extensor.Pollicis.Longus																																1
Extensor.Indicis																												1					1
Anconeus							1	1
Supinator								1	1
Palmaris.Brevis														1
Lumbrial.1																								1				1					1
Lumbrical.2																									1				1					1
Lumbrical.3																										1				1					1
Lumbricals.4																											1				1					1
Adductor.Pollicis																1				1	1		1
Abductor.Pollicis.Brevis																							1
Opponens.Pollicis																																1
Flexor.Pollicis.Brevis														1																		1
Flexor.Brevis.Profundus.2														1	1								1
Adductor.Pollicis.Accessorius																1				1			1
Abductor.Digiti.Minimi													1														1
Opponens.Digiti.Minimi																	1					1
Flexor.Digiti.Minimi																	1					1
Palmer.Interosseous.1																			1					1				1					1
Palmer.Interosseous.2																					1					1				1					1
Palmer.Interosseous.3																						1					1				1					1
Dorsal.Interosseous.1																		1	1					1				1					1
Dorsal.Interosseous.2																			1	1					1				1					1
Dorsal.Interosseous.3																				1	1				1				1					1
Dorsal.Interosseous.4																					1	1				1				1					1
[truncated: 43 more columns]

## Sheet: Anencephaly Forelimb Right
	Head	Vertebrae	Scapula	Sternum	Clavicle	Ribs	Humerus	Ulna	Triquetrum	Pisiform	Hamate	Fused.Carpals	Metacarpal.1	Metacarpal.3	Metacarpal.4	Metacarpal.5	Proximal.Phalanx.1	Proximal.Phalanx.3	Proximal.Phalanx.4	Proximal.Phalanx.5	Middle.Phalanx.3	Middle.Phalanx.4	Middle.Phalanx.5	Distal.Phalanx.1	Distal.Phalanx.3	Distal.Phalanx.4	Distal.Phalanx.5	Pectoralis.Major	Pectoralis.Minor	Dorsoepitrochlearis	Deltoid	Trapezius	Supraspinatus	Infraspinatus	Teres.Minor	Teres.Major	Latissimus.Dorsi	Rhomboid.Major	Rhomboid.Minor	Biceps.Brachii.(Short.Head)	Coracobrachialis	Triceps.Brachii	Flexor.Carpi.Ulnaris	Palmaris.Longus	Flexor.Digitorum.Superficialis	Pronator.Teres	Flexor.Digitorum.Profundus	Anomaly.1	Anomaly.1
Head
Vertebrae						1																															1	1	1
Scapula					1		1																								1	1	1	1	1	1		1	1			1
Sternum					1	1																						1
Clavicle			1	1																								1			1
Ribs		1		1																								1	1
Humerus			1					1																				1	1	1	1		1	1	1	1	1			1	1	1	1	1	1	1
Ulna							1		1			1																														1	1				1	1	1
Triquetrum								1
Pisiform												1																															1
Hamate												1				1
Fused.Carpals								1		1	1			1	1	1
Metacarpal.1																	1
Metacarpal.3												1						1
Metacarpal.4												1							1
Metacarpal.5											1	1								1
Proximal.Phalanx.1													1											1
Proximal.Phalanx.3														1							1
Proximal.Phalanx.4															1							1
Proximal.Phalanx.5																1							1
Middle.Phalanx.3																		1							1																				1
Middle.Phalanx.4																			1							1																			1
Middle.Phalanx.5																				1							1
Distal.Phalanx.1																	1
Distal.Phalanx.3																					1																											1	1
Distal.Phalanx.4																						1																									1
Distal.Phalanx.5																							1																								1
Pectoralis.Major				1	1	1	1																							1	1
Pectoralis.Minor						1	1
Dorsoepitrochlearis							1																					1												1	1
Deltoid			1		1		1																					1														1
Trapezius			1																														1
Supraspinatus			1				1																									1
Infraspinatus			1				1																												1
Teres.Minor			1				1																											1
Teres.Major			1				1
Latissimus.Dorsi		1					1
Rhomboid.Major		1	1																																				1
Rhomboid.Minor		1	1																																			1
Biceps.Brachii.(Short.Head)							1																							1											1
Coracobrachialis							1																							1										1
Triceps.Brachii			1				1	1																							1
Flexor.Carpi.Ulnaris							1	1		1
Palmaris.Longus							1																																						1
Flexor.Digitorum.Superficialis							1														1	1																						1					1
Pronator.Teres							1
Flexor.Digitorum.Profundus								1																		1	1																					1
Anomaly.1								1																	1																						1		1
Anomaly.2								1																	1																				1			1
Extensor.Digitorum							1	1													1		1		1		1
Extensor.Digiti.Minimi							1																1				1
Extensor.Carpi.Ulnaris							1	1								1
Abductor.Pollicis.Longus								1
Extensor.Pollicis.Longus								1
Extensor.Indicis								1
Anconeus							1	1
Lumbrical.3																			1			1				1																					1
Lumbrical.4																				1			1				1																				1
Abductor.Digiti.Minimi										1										1
Opponens.Digiti.Minimi										1	1					1
Flexor.Digiti.Minimi											1									1
Palmar.Interosseous.1															1				1			1				1
Palmar.Interosseous.2																1				1			1				1
Dorsal.Interosseous.1														1				1			1				1
Dorsal.Interosseous.2														1	1			1			1				1
Dorsal.Interosseous.3															1	1			1			1				1
[truncated: 17 more columns]

## Sheet: T18 Cyclopic  Forelimb Left
	Head	Vertebrae	Ribs	Clavicle	Vertebrae	Scapula	Humerus	Occipital.Plane	Ulna	Trapezoid	Trapezium	Scaphoid	Lunate	Triquetrum	Pisiform	Hamate	Capitate	Metacarpal.1	Metacarpal.2	Metacarpal.3	Metacarpal.4	Metacarpal.5	Proximal.Phalanx.1	Proximal.Phalanx.2	Proximal.Phalanx.3	Proximal.Phalanx.4	Proximal.Phalanx.5	Distal.Phalanx.1	Middle.Phalanx.2	Middle.Phalanx.3	Middle.Phalanx.4	Middle.Phalanx.5	Distal.Phalanx.2	Distal.Phalanx.3	Distal.Phalanx.4	Distal.Phalanx.5	Subclavius	Deltoid	Supraspinatus	Infraspinatus	Teres.Minor.	Teres.Major	Subscapularis	Pectoralis.Major	Pectoralis.Minor	Serratus.Anterior	Levator.Scapulae	Rhomboid.Major&Minor	Latissimus.Dorsi
Head
Vertebrae
Ribs																																												1	1	1
Clavicle						1																															1	1						1
Vertebrae																																															1	1	1
Scapula				1			1																															1	1	1	1	1	1		1	1	1	1
Humerus						1		1	1																													1	1	1	1	1	1	1					1
Occipital.Plane							1		1			1	1
Ulna							1	1
Trapezoid											1	1					1		1
Trapezium										1		1						1	1
Scaphoid								1		1	1		1				1
Lunate								1				1		1		1	1
Triquetrum													1		1	1
Pisiform														1
Hamate													1	1			1				1	1
Capitate										1		1	1			1			1	1	1
Metacarpal.1											1												1
Metacarpal.2										1	1						1			1				1
Metacarpal.3																	1		1		1				1
Metacarpal.4																1	1			1		1				1
Metacarpal.5																1					1						1
Proximal.Phalanx.1																		1										1
Proximal.Phalanx.2																			1										1
Proximal.Phalanx.3																				1										1
Proximal.Phalanx.4																					1										1
Proximal.Phalanx.5																						1										1
Distal.Phalanx.1																							1
Middle.Phalanx.2																								1									1
Middle.Phalanx.3																									1									1
Middle.Phalanx.4																										1									1
Middle.Phalanx.5																											1									1
Distal.Phalanx.2																													1
Distal.Phalanx.3																														1
Distal.Phalanx.4																															1
Distal.Phalanx.5																																1
Subclavius				1
Deltoid				1		1	1																																					1
Supraspinatus						1	1
Infraspinatus						1	1
Teres.Minor.						1	1
Teres.Major						1	1																																										1
Subscapularis						1	1
Pectoralis.Major			1	1			1																															1
Pectoralis.Minor			1			1
Serratus.Anterior			1			1
Levator.Scapulae					1	1
Rhomboid.Major&Minor					1	1
Latissimus.Dorsi					1		1																																			1
Biceps.Brachii						1		1																																				1
Coracobrachialis						1	1
Brachialis							1		1
Triceps.Brachii						1	1		1
Anconeus							1		1
Pronator.Teres							1	1	1
Flexor.Carpi.Radialis							1												1	1
Flexor.Carpi.Ulnaris							1		1						1	1						1
Flexor.Digitorum.Superficialis							1		1																				1	1	1
Flexor.Digitorum.Profundus									1																								1	1	1	1
Flexor.Pollicis.Longus								1																				1
Pronator.Quadratus								1	1
Brachioradialis							1	1
Extensor.Carpi.Radialis.Longus							1												1
Extensor.Carpi.Radialis.Brevis							1													1
Extensor.Digitorum							1																						1	1	1		1	1	1
Extensor.Digiti.Minimi							1																									1				1
Extensor.Carpi.Ulnaris							1		1													1
Supinator							1	1	1
Abductor.Pollicis.Longus								1	1									1
Extensor.Pollicis.Brevis								1															1
Extensor.Pollicis.Longus									1																			1
Extensor.Indicis									1																				1				1
Adductor.Pollicis																	1		1	1			1
Adductor.Pollicis.Accessorius																		1					1
Musculus.Interosseous.Accessorius																							1	1
Abductor.Pollicis.Brevis											1	1											1
Flexor.Pollicis.Brevis											1						1						1
Opponens.Pollicis											1							1
Opponens.Digiti.Minimi																1						1
Flexor.Digiti.Minimi.Brevis																1											1
Abductor.Digiti.Minimi															1												1
Lumbrical.3																									1					1				1
Lumbrical.4																										1					1				1
Lumbrical.5																											1					1				1
Dorsal.Interossei.1																		1	1					1					1				1
Dorsal.Interossei.2																			1	1					1					1				1
Dorsal.Interossei.3																				1	1				1					1				1
Dorsal.Interossei.4																					1	1				1					1				1
Palmar.Interossei.1																			1					1					1				1
Palmar.Interossei.2																					1					1					1				1
Palmar.Interossei.3																						1					1					1				1
[truncated: 42 more columns]

## Sheet: T18 Cyclopic Forelimb Right
	Head	Vertebrae	Ribs	Clavicle	Vertebrae	Scapula	Humerus	Occipital.Plane	Ulna	Trapezoid	Trapezium	Scaphoid	Lunate	Triquetrum	Pisiform	Hamate	Capitate	Metacarpal.1	Metacarpal.2	Metacarpal.3	Metacarpal.4	Metacarpal.5	Proximal.Phalanx.1	Proximal.Phalanx.2	Proximal.Phalanx.3	Proximal.Phalanx.4	Proximal.Phalanx.5	Distal.Phalanx.1	Middle.Phalanx.2	Middle.Phalanx.3	Middle.Phalanx.4	Middle.Phalanx.5	Distal.Phalanx.2	Distal.Phalanx.3	Distal.Phalanx.4	Distal.Phalanx.5	Subclavius	Deltoid	Supraspinatus	Infraspinatus	Teres.Minor.	Teres.Major	Subscapularis	Pectoralis.Major	Pectoralis.Minor	Serratus.Anterior	Levator.Scapulae	Rhomboid.Major&Minor	Latissimus.Dorsi
Head
Vertebrae
Ribs																																												1	1	1
Clavicle						1																															1	1						1
Vertebrae																																															1	1	1
Scapula				1			1																															1	1	1	1	1	1		1	1	1	1
Humerus						1		1	1																													1	1	1	1	1	1	1					1
Occipital.Plane							1		1			1	1
Ulna							1	1
Trapezoid											1	1					1		1
Trapezium										1		1						1	1
Scaphoid								1		1	1		1				1
Lunate								1				1		1		1	1
Triquetrum													1		1	1
Pisiform														1
Hamate													1	1			1				1	1
Capitate										1		1	1			1			1	1	1
Metacarpal.1											1												1
Metacarpal.2										1	1						1			1				1
Metacarpal.3																	1		1		1				1
Metacarpal.4																1	1			1		1				1
Metacarpal.5																1					1						1
Proximal.Phalanx.1																		1										1
Proximal.Phalanx.2																			1										1
Proximal.Phalanx.3																				1										1
Proximal.Phalanx.4																					1										1
Proximal.Phalanx.5																						1										1
Distal.Phalanx.1																							1
Middle.Phalanx.2																								1									1
Middle.Phalanx.3																									1									1
Middle.Phalanx.4																										1									1
Middle.Phalanx.5																											1									1
Distal.Phalanx.2																													1
Distal.Phalanx.3																														1
Distal.Phalanx.4																															1
Distal.Phalanx.5																																1
Subclavius				1
Deltoid				1		1	1																																					1
Supraspinatus						1	1
Infraspinatus						1	1
Teres.Minor.						1	1
Teres.Major						1	1																																										1
Subscapularis						1	1
Pectoralis.Major			1	1			1																															1
Pectoralis.Minor			1			1
Serratus.Anterior			1			1
Levator.Scapulae					1	1
Rhomboid.Major&Minor					1	1
Latissimus.Dorsi					1		1																																			1
Biceps.Brachii						1		1																																				1
Coracobrachialis						1	1
Brachialis							1		1
Triceps.Brachii						1	1		1
Anconeus							1		1
Pronator.Teres							1	1	1
Flexor.Carpi.Radialis							1												1	1
Palmaris.Longus							1
Flexor.Carpi.Ulnaris							1		1						1	1						1
Flexor.Digitorum.Superficialis							1		1																				1	1	1
Flexor.Digitorum.Profundus									1																								1	1	1	1
Flexor.Pollicis.Longus								1															1					1
Pronator.Quadratus								1	1
Brachioradialis							1	1
Extensor.Carpi.Radialis.Longus							1												1
Extensor.Carpi.Radialis.Brevis							1													1
Extensor.Digitorum							1																						1	1	1		1	1	1
Extensor.Digiti.Minimi							1																									1				1
Extensor.Carpi.Ulnaris							1		1													1
Supinator							1	1	1
Abductor.Pollicis.Longus								1	1									1
Extensor.Pollicis.Longus									1																			1
Extensor.Indicis									1																				1	1			1	1
Adductor.Pollicis																	1		1	1			1
Adductor.Pollicis.Accessorius																		1					1
Musculus.Interosseous.Accessorius																							1	1
Opponens.Digiti.Minimi																1						1
Flexor.Digiti.Minimi.Brevis																1											1
Abductor.Digiti.Minimi															1												1
Lumbrical.3																									1					1				1
Lumbrical.4																										1					1				1
Lumbrical.5																											1					1				1
Dorsal.Interossei.1																		1	1					1					1				1
Dorsal.Interossei.2																			1	1					1					1				1
Dorsal.Interossei.3																				1	1				1					1				1
Dorsal.Interossei.4																					1	1				1					1				1
Palmar.Interossei.1																			1					1					1				1
Palmar.Interossei.2																					1					1					1				1
Palmar.Interossei.3																						1					1					1				1
[truncated: 39 more columns]

[truncated: 12 more sheets: Normal 7-months Forelimb Left, Normal 7-month Forelimb Right, Newborn Forelimb, Adult Forelimb, Anencephaly Hindlimb Left, Anencephaly Hindlimb Right, T18 Cyclopic Hindlimb Left, T18 Cyclopic Hindlimb Right, Normal 7-months Hindlimb Left, Normal 7-months Hindlimb Right, Newborn Hindlimb, Adult Hindlimb]
